# Supplementary material for: Disparities in Cervical and Breast Cancer Screening Among Sexual Minority Women in Japan: A Comparative Cross-Sectional Study
Source: Cancers (Basel). 2025 Apr 23;17(9):1411. doi: 10.3390/cancers17091411 (PMC12071106; doi:10.3390/cancers17091411)
Supplement: Supplementary file 1 [file cancers-17-01411-s001.zip]

Archive with 1 entries (1 files):
- cancers-3577625-supplementary.pdf
